# Supplementary material for: Hierarchical Harmonization of Atom-Resolved Metabolic Reactions across Metabolic Databases
Source: Metabolites. 2021 Jun 30;11(7):431. doi: 10.3390/metabo11070431 (PMC8307411; doi:10.3390/metabo11070431)
Supplement: Supplementary file 1 [file metabolites-11-00431-s001.zip]

Archive with 1 entries (1 files):
- metabolites-1266714-supplementary.pdf
